# Supplementary material for: Risk Scoring System to Predict Mortality in Gastric Cancer with Peritoneal Carcinomatosis
Source: Med Sci (Basel). 2024 Jun 9;12(2):30. doi: 10.3390/medsci12020030 (PMC11205632; doi:10.3390/medsci12020030)
Supplement: Supplementary file 1 [file medsci-12-00030-s001.zip]

Archive with 1 entries (1 files):
- medsci-2996000-supplementary.pdf
